# Supplementary material for: Measurement of free glucocorticoids: quantifying corticosteroid-binding globulin binding affinity and its variation within and among mammalian species
Source: Conserv Physiol. 2015 May 15;3(1):cov020. doi: 10.1093/conphys/cov020 (PMC4778445; doi:10.1093/conphys/cov020)
Supplement: Supplementary Data [file delehanty2015measurement-of-free-glucocorticoids-Kd-supp-appendix1.xls]

## Sheet: Instructions
	Instructions:
	1. Enter data into yellow cells
	2. Blue cells are the desired calculated values
	3. Use "3-H Calulations" sheet to calculate volumes of isotope needed based on the specific activity of source isotope.
	4. Enter the counts from your saturation runs into the "Saturation Analysis" sheet to calculate the bound (specific binding) and free values that will be used in the nonlinear regression
	5. Enter the bound and free values into a statistics program (e.g. Prism Graphpad, SAS, SPSS, etc.) that includes nonlinear regression. Use the nonlinear regression to solve
	the equation:
		Bound = Bmax × (Free/[Free + Kd])
	6. The nonlinear regression will solve for Bmax and Kd.

## Sheet: 3-H Calculations
Calculating the volume of labeled hormone required to make up the highest concentration of source solution
Activity:	79	Ci/mmol	<--- From isotope packing slip
Activity supplied:	250	μCi	<--- From isotope packing slip
Molecular Wt:	368	g/mol	<--- From isotope packing slip (greater than non-labelled glucocortcoid)
Initial Volume:	250	μL
Diluted Volume:	5000	μL	<--- We recommend diluting the supplied isotope with 19X the volume of redistilled ethanol
Total hormone in shipment	3164.56	pmol
Hormone per μL:	0.632911	pmol/μL
Target Concentration:	200	nM	<--- Desired concentration of highest source vial (twice what the final concentration will be)
Volume of working solution desired:	2000	μL	<--- Desired volume based on the number of runs planned. 2000 μL is enough for a run of 3 species.
Amount of hormone in working volume	0.4	nmol
Volume of diluted source needed:	632	μL	<--- Add this volume of diluted source labeled hormone, dry down, and reconstitute with
			2000	μL of buffer
	NOTE: The volume of working solution prepared will be divided to make serial dilutions and further divided between TB and NSB source vials. This means that the volume prepared must be 4X the volume actually needed to prepare all the tubes at each concentration. See Fig. 1 in the paper.

## Sheet: Saturation Analysis
SPECIES:
Assay DATE:														NOTE: This spreadsheet
Dilution														assumes 50% serial dilutions
Incubation Temp.														Change "Total Added" cell
														formula if using other dilutions
													Total	Total	Free
		TB Total Count	NSB Total Count	Avg. Totals	NSB 1	NSB 2	Avg. NSB	TB1	TB2	Avg. TB	SB	% Free	Added (pmol)	Added (nM)	Added (nM)
	A			#DIV/0!			#DIV/0!			#DIV/0!	#DIV/0!	#DIV/0!	10	100	#DIV/0!
	B			#DIV/0!			#DIV/0!			#DIV/0!	#DIV/0!	#DIV/0!	5	50	#DIV/0!
	C			#DIV/0!			#DIV/0!			#DIV/0!	#DIV/0!	#DIV/0!	2.5	25	#DIV/0!
	D			#DIV/0!			#DIV/0!			#DIV/0!	#DIV/0!	#DIV/0!	1.25	12.5	#DIV/0!
	E			#DIV/0!			#DIV/0!			#DIV/0!	#DIV/0!	#DIV/0!	0.625	6.25	#DIV/0!
	F			#DIV/0!			#DIV/0!			#DIV/0!	#DIV/0!	#DIV/0!	0.3125	3.125	#DIV/0!
	G			#DIV/0!			#DIV/0!			#DIV/0!	#DIV/0!	#DIV/0!	0.15625	1.5625	#DIV/0!
	H			#DIV/0!			#DIV/0!			#DIV/0!	#DIV/0!	#DIV/0!	0.078125	0.78125	#DIV/0!
																Enter these values into statistics
																program to calculate Kd and Bmax:
																BOUND	ADDED
																#DIV/0!	#DIV/0!
																#DIV/0!	#DIV/0!
																#DIV/0!	#DIV/0!
																#DIV/0!	#DIV/0!
																#DIV/0!	#DIV/0!
																#DIV/0!	#DIV/0!
																#DIV/0!	#DIV/0!

## Sheet: Sample
SPECIES:	Western Grey Kangaroo
Assay DATE:	March 12/11													NOTE: This spreadsheet
Dilution	1:50													assumes 50% serial dilutions
Incubation Temp.	37													Change "Total Added" cell
														formula if using other dilutions
													Total	Total	Free
		Total 1	Total 2	Avg. Totals	NSB 1	NSB 2	Avg. NSB	TB1	TB2	Avg. TB	SB	% Free	Added (pmol)	Added (nM)	Added (nM)
	A	949812	1076289	1.01305e+06	16536	15872	16204	39057	40723	39890	23686	0.960624	10	100	96.0624
	B	483224	491773	487498	8247	8333	8290	32179	31391	31785	23495	0.9348	5	50	46.74
	C	258358	240037	249198	4031	4105	4068	26593	26887	26740	22672	0.892696	2.5	25	22.3174
	D	122071	130107	126089	2029	2112	2070.5	23773	24315	24044	21973.5	0.809309	1.25	12.5	10.1164
	E	61955	64209	63082	986	1094	1040	20712	21100	20906	19866	0.66859	0.625	6.25	4.17869
	F	32882	33280	33081	516	489	502.5	16315	17234	16774.5	16272	0.492926	0.3125	3.125	1.5404
	G	16062	15810	15936	274	278	276	10177	10414	10295.5	10019.5	0.353947	0.15625	1.5625	0.553042
	H			#DIV/0!			#DIV/0!			#DIV/0!	#DIV/0!	#DIV/0!	0.078125	0.78125	#DIV/0!
																Enter these values into statistics
																program to calculate Kd and Bmax:
																BOUND	ADDED
																23686	96.0624
																23495	46.74
																22672	22.3174
																21973.5	10.1164
																19866	4.17869
																16272	1.5404
																10019.5	0.553042
																#DIV/0!	#DIV/0!
																Output from SAS Proc NLIN:
																The SAS System 1
																The NLIN Procedure
																Dependent Variable bound
																Method: Marquardt
																Iterative Phase
																Sum of
																Iter bmax kd Squares
																0 50000.0 3.0000 1.9939E9
																1 22323.6 0.9549 23798705
																2 23566.0 0.6467 687687
																3 23591.2 0.6955 336802
																4 23596.7 0.6982 336032
																5 23596.9 0.6983 336032
																6 23596.9 0.6983 336032
																NOTE: Convergence criterion met.
																Estimation Summary
																Method Marquardt
																Iterations 6
																R 4.273E-7
																PPC(kd) 3.625E-8
																RPC(kd) 1.77E-6
																Object 4.44E-10
																Objective 336031.9
																Observations Read 7
																Observations Used 7
																Observations Missing 0
																NOTE: An intercept was not specified for this model.
																Sum of Mean Approx
																Source DF Squares Square F Value Pr > F
																Model 2 2.8694E9 1.4347E9 21347.3 <.0001
																Error 5 336032 67206.4
																Uncorrected Total 7 2.8697E9
																Approx Approximate 95% Confidence
																Parameter Estimate Std Error Limits
																bmax 23596.9 139.5 23238.4 23955.4
																kd 0.6983 0.0265 0.6302 0.7664
																Approximate Correlation Matrix
																bmax kd
																bmax 1.0000000 0.5739907
																kd 0.5739907 1.0000000
