# Supplementary material for: Measurement of free glucocorticoids: quantifying corticosteroid-binding globulin binding affinity and its variation within and among mammalian species
Source: Conserv Physiol. 2015 May 15;3(1):cov020. doi: 10.1093/conphys/cov020 (PMC4778445; doi:10.1093/conphys/cov020)
Supplement: Supplementary Data [file delehanty2015measurement-of-free-glucocorticoids-Kd-supp-appendix2.xls]

## Sheet: Individual RGS data
	Sample
Year	Type	Total	Free	MCBC
2009	base	16.3762	2.77336	32.3384
2009	base	19.3739	0.300609	261.437
2009	base	35.9518	0.858233	191.288
2009	base	49.0646	2.67747	112.566
2009	base	68.0679	9.61202	81.6863
2009	base	131.13	56.3838	79.8099
2009	base	133.874	15.8069	146.598
2009	base	139.616	22.9156	136.154
2009	base	152.411	39.62	123.665
2009	base	152.803	45.5427	116.256
2009	base	153.771	62.3763	96.9916
2009	base	153.904	46.3307	116.442
2009	base	158.309	87.4255	73.9809
2009	base	167.92	61.5659	112.953
2009	base	183.543	52.3887	140.717
2009	base	191.493	68.447	129.913
2009	base	192.82	116.742	78.5676
2009	base	201.326	99.2667	105.987
2009	base	202.983	93.6554	113.787
2009	base	206.79	95.8844	115.324
2009	base	210.666	96.2617	118.944
2009	base	226.968	92.7537	139.741
2009	base	236.361	127.209	112.43
2009	base	240.962	137.399	106.443
2009	base	266.687	129.243	141.506
2009	stress	43.2913	0.957898	211.147
2009	stress	54.8338	1.45825	193.19
2007	stress	56.3551	2.14335	103.791
2009	stress	100.796	61.5168	41.7179
2007	stress	106.142	15.4653	102.17
2007	stress	119.033	51.0932	70.5462
2007	stress	119.634	33.1111	91.6456
2009	stress	120.009	6.01799	186.345
2007	stress	125.263	22.3164	111.989
2007	stress	131.738	16.3439	129.233
2009	stress	135.264	14.9587	151.026
2009	stress	139.144	36.536	113.336
2007	stress	144.314	86.9944	58.6112
2009	stress	145.679	27.9979	133.737
2009	stress	146.515	37.2995	120.4
2007	stress	150.101	66.9927	85.5403
2009	stress	152.891	15.6907	170.601
2007	stress	152.908	86.0873	68.3419
2009	stress	153.298	64.6216	93.9178
2009	stress	157.398	70	92.2
2009	stress	158.081	60.2882	103.989
2007	stress	159.924	66.113	96.592
2007	stress	160.214	96.9952	64.4968
2009	stress	161.782	46.4256	124.848
2007	stress	163.568	64.3002	102.294
2009	stress	168.215	74.3546	98.682
2007	stress	172.016	104.813	68.4604
2009	stress	172.047	41.3712	142.742
2007	stress	173.932	68.4941	108.456
2009	stress	176.041	102.003	76.8103
2007	stress	176.864	62.6403	117.798
2007	stress	181.322	98.4896	84.4807
2009	stress	182.51	36.1476	161.829
2009	stress	182.89	107.204	78.3822
2007	stress	184.835	103.131	83.2571
2007	stress	186.054	57.9474	132.44
2007	stress	187.042	104.93	83.6461
2009	stress	187.076	89.9929	101.204
2007	stress	190.334	89.1592	103.4
2009	stress	190.977	83.7367	112.133
2009	stress	192.415	88.6864	108.197
2009	stress	195.862	79.2184	122.268
2009	stress	197.106	123.242	76.1536
2007	stress	199.778	102.878	98.7463
2007	stress	204.795	116.78	89.4919
2009	stress	209.013	85.1076	129.467
2009	stress	209.013	85.1076	129.467
2009	stress	209.783	70.7872	146.496
2007	stress	211.241	102.732	110.579
2007	stress	211.887	142.708	70.1291
2009	stress	221.339	130.304	93.704
2007	stress	223.207	119.559	105.348
2009	stress	226.634	132.951	96.3744
2007	stress	227.735	103.273	126.824
2007	stress	229.393	129.261	101.65
2009	stress	238.608	119.797	122.6
2007	stress	243.392	102.268	143.829
2009	stress	244.041	112.488	136.02
2009	stress	244.585	142.869	104.435
2007	stress	245.126	126.696	120.262
2007	stress	252.74	140.799	113.5
2009	stress	253.225	115.325	142.468
2007	stress	257.128	167.324	90.8565
2007	stress	269.939	174.804	96.2013
2009	stress	271.171	166.971	106.583
2007	stress	296.551	166.458	131.625
2009	stress	304.942	194.227	112.892
2009	stress	307.222	174.019	136.127
2007	stress	317.268	251.625	66.1537
2009	stress	323.039	226.787	97.8742
2007	stress	372.519	256.761	116.642

## Sheet: Kd - 2.0
Kd (nM)	2
Ka (M^-1)	500000000
Total	Total	MCBC	MCBC	MCBC	Free CORT	Free CORT
ng/mL	M	ng/mL	M	nM	(M)	(ng/mL)	bound
176.864	4.88574e-07	117.798	3.25408e-07	325.408	1.67016e-07	60.4599	116.404
125.263	3.46029e-07	111.989	3.09361e-07	309.361	4.88386e-08	17.6796	107.583
243.392	6.72353e-07	143.829	3.97319e-07	397.319	2.77874e-07	100.59	142.802
181.322	5.00889e-07	84.4807	2.33372e-07	233.372	2.69238e-07	97.464	83.8578
211.241	5.83538e-07	110.579	3.05466e-07	305.466	2.80236e-07	101.445	109.795
173.932	4.80476e-07	108.456	2.99601e-07	299.601	1.84095e-07	66.6423	107.29
150.101	4.14644e-07	85.5403	2.36299e-07	236.299	1.80929e-07	65.4962	84.605
184.835	5.10595e-07	83.2571	2.29992e-07	229.992	2.82221e-07	102.164	82.6713
190.334	5.25786e-07	103.4	2.85634e-07	285.634	2.42488e-07	87.7806	102.554
187.042	5.16691e-07	83.6461	2.31067e-07	231.067	2.87222e-07	103.974	83.0677
144.314	3.98658e-07	58.6112	1.61909e-07	161.909	2.38097e-07	86.1911	58.123
199.778	5.51872e-07	98.7463	2.7278e-07	272.78	2.81019e-07	101.729	98.0485
204.795	5.65731e-07	89.4919	2.47215e-07	247.215	3.20051e-07	115.859	88.9362
172.016	4.75183e-07	68.4604	1.89117e-07	189.117	2.87373e-07	104.029	67.9872
152.908	4.22397e-07	68.3419	1.8879e-07	188.79	2.35199e-07	85.1421	67.7656
56.3551	1.55677e-07	103.791	2.86716e-07	286.716	2.30054e-09	0.832796	55.5223
159.924	4.41778e-07	96.592	2.66829e-07	266.829	1.77915e-07	64.4054	95.5182
119.634	3.30482e-07	91.6456	2.53165e-07	253.165	8.32561e-08	30.1387	89.4957
163.568	4.51846e-07	102.294	2.82581e-07	282.581	1.72504e-07	62.4464	101.122
131.738	3.63916e-07	129.233	3.56998e-07	356.998	2.9549e-08	10.6968	121.041
186.054	5.13961e-07	132.44	3.65857e-07	365.857	1.52831e-07	55.3247	130.729
223.207	6.16594e-07	105.348	2.91016e-07	291.016	3.27346e-07	118.499	104.708
296.551	8.19202e-07	131.625	3.63606e-07	363.606	4.5718e-07	165.499	131.052
252.74	6.98177e-07	113.5	3.13536e-07	313.536	3.86256e-07	139.825	112.915
245.126	6.77143e-07	120.262	3.32217e-07	332.217	3.46831e-07	125.553	119.573
229.393	6.33681e-07	101.65	2.80801e-07	280.801	3.54456e-07	128.313	101.08
106.142	2.93211e-07	102.17	2.82238e-07	282.238	2.91147e-08	10.5395	95.6029
372.519	1.02906e-06	116.642	3.22215e-07	322.215	7.07752e-07	256.206	116.313
269.939	7.45687e-07	96.2013	2.65749e-07	265.749	4.81038e-07	174.136	95.8029
227.735	6.29101e-07	126.824	3.50343e-07	350.343	2.81232e-07	101.806	125.929
211.887	5.85324e-07	70.1291	1.93727e-07	193.727	3.92579e-07	142.114	69.7737
257.128	7.10299e-07	90.8565	2.50985e-07	250.985	4.604e-07	166.665	90.4636
160.214	4.42581e-07	64.4968	1.78168e-07	178.168	2.65744e-07	96.1994	64.015
119.033	3.2882e-07	70.5462	1.94879e-07	194.879	1.3675e-07	49.5036	69.5293
317.268	8.7643e-07	66.1537	1.82745e-07	182.745	6.9421e-07	251.304	65.9637
307.222	8.48679e-07	136.127	3.76041e-07	376.041	4.74217e-07	171.667	135.555
244.585	6.75648e-07	104.435	2.88495e-07	288.495	3.8863e-07	140.684	103.901
209.783	5.7951e-07	146.496	4.04684e-07	404.684	1.7929e-07	64.9029	144.88
168.215	4.64682e-07	98.682	2.72602e-07	272.602	1.94849e-07	70.5354	97.6794
182.89	5.05221e-07	78.3822	2.16526e-07	216.526	2.90177e-07	105.044	77.8457
195.862	5.41054e-07	122.268	3.37756e-07	337.756	2.06538e-07	74.7666	121.095
271.171	7.49091e-07	106.583	2.94429e-07	294.429	4.55947e-07	165.053	106.118
192.415	5.31534e-07	108.197	2.98885e-07	298.885	2.35169e-07	85.1311	107.284
244.041	6.74146e-07	136.02	3.75747e-07	375.747	3.00881e-07	108.919	135.122
209.013	5.77385e-07	129.467	3.57643e-07	357.643	2.22922e-07	80.6977	128.316
209.013	5.77385e-07	129.467	3.57643e-07	357.643	2.22922e-07	80.6977	128.316
197.106	5.44493e-07	76.1536	2.10369e-07	210.369	3.35371e-07	121.404	75.7022
221.339	6.11433e-07	93.704	2.58851e-07	258.851	3.54037e-07	128.161	93.1777
157.398	4.34802e-07	92.2	2.54696e-07	254.696	1.82861e-07	66.1957	91.2025
226.634	6.26061e-07	96.3744	2.66228e-07	266.228	3.61299e-07	130.79	95.8439
176.041	4.86301e-07	76.8103	2.12183e-07	212.183	2.75646e-07	99.7839	76.257
190.977	5.27562e-07	112.133	3.09759e-07	309.759	2.20586e-07	79.8522	111.125
304.942	8.4238e-07	112.892	3.11856e-07	311.856	5.31693e-07	192.473	112.469
158.081	4.36688e-07	103.989	2.87262e-07	287.262	1.53129e-07	55.4328	102.648
161.782	4.46912e-07	124.848	3.44883e-07	344.883	1.08283e-07	39.1984	122.584
146.515	4.04737e-07	120.4	3.32597e-07	332.597	8.02297e-08	29.0432	117.472
187.076	5.16784e-07	101.204	2.79568e-07	279.568	2.39531e-07	86.7101	100.366
182.51	5.04171e-07	161.829	4.47041e-07	447.041	6.96145e-08	25.2005	157.31
145.679	4.02428e-07	133.737	3.69438e-07	369.438	4.78208e-08	17.3111	128.368
172.047	4.75269e-07	142.742	3.94314e-07	394.314	8.95678e-08	32.4235	139.624
238.608	6.59138e-07	122.6	3.38673e-07	338.673	3.22552e-07	116.764	121.844
153.298	4.23474e-07	93.9178	2.59441e-07	259.441	1.67101e-07	60.4907	92.807
253.225	6.99517e-07	142.468	3.93558e-07	393.558	3.08494e-07	111.675	141.55
120.009	3.31516e-07	186.345	5.14764e-07	514.764	3.51255e-09	1.27154	118.737
135.264	3.73658e-07	151.026	4.172e-07	417.2	1.28076e-08	4.63636	130.628
100.796	2.78441e-07	41.7179	1.15243e-07	115.243	1.64582e-07	59.5787	41.217
323.039	8.92374e-07	97.8742	2.70371e-07	270.371	6.22869e-07	225.479	97.5609
139.144	3.84375e-07	113.336	3.13081e-07	313.081	7.90221e-08	28.606	110.538
152.891	4.2235e-07	170.601	4.71272e-07	471.272	1.31778e-08	4.77037	148.12
54.8338	1.51474e-07	193.19	5.33674e-07	533.674	7.86909e-10	0.284861	54.5489
43.2913	1.19589e-07	211.147	5.83278e-07	583.278	5.13035e-10	0.185719	43.1055
183.543	5.07025e-07	140.717	3.88722e-07	388.722	1.24451e-07	45.0514	138.492
191.493	5.28987e-07	129.913	3.58876e-07	358.876	1.74185e-07	63.0549	128.439
152.803	4.22107e-07	116.256	3.21151e-07	321.151	1.06857e-07	38.6823	114.121
158.309	4.37318e-07	73.9809	2.04367e-07	204.367	2.34678e-07	84.9535	73.3558
153.771	4.24782e-07	96.9916	2.67933e-07	267.933	1.60154e-07	57.9757	95.7953
167.92	4.63868e-07	112.953	3.12025e-07	312.025	1.55798e-07	56.3988	111.521
139.616	3.85681e-07	136.154	3.76116e-07	376.116	3.18123e-08	11.5161	128.1
131.13	3.62237e-07	79.8099	2.20469e-07	220.469	1.44772e-07	52.4076	78.7224
192.82	5.32653e-07	78.5676	2.17037e-07	217.037	3.16976e-07	114.745	78.0749
201.326	5.5615e-07	105.987	2.92781e-07	292.781	2.65557e-07	96.1316	105.195
202.983	5.60728e-07	113.787	3.14329e-07	314.329	2.48904e-07	90.1034	112.88
236.361	6.52932e-07	112.43	3.10579e-07	310.579	3.44147e-07	124.581	111.78
206.79	5.71242e-07	115.324	3.18573e-07	318.573	2.55147e-07	92.3632	114.427
266.687	7.36705e-07	141.506	3.909e-07	390.9	3.48038e-07	125.99	140.697
153.904	4.25148e-07	116.442	3.21663e-07	321.663	1.09267e-07	39.5547	114.349
152.411	4.21024e-07	123.665	3.41615e-07	341.615	8.70782e-08	31.5223	120.888
226.968	6.26983e-07	139.741	3.86026e-07	386.026	2.44094e-07	88.3621	138.606
210.666	5.81951e-07	118.944	3.28575e-07	328.575	2.55923e-07	92.6443	118.022
68.0679	1.88033e-07	81.6863	2.25653e-07	225.653	7.91189e-09	2.8641	65.2038
133.874	3.69816e-07	146.598	4.04968e-07	404.968	1.4359e-08	5.19796	128.676
35.9518	9.93145e-08	191.288	5.2842e-07	528.42	4.60252e-10	0.166611	35.7852
19.3739	5.3519e-08	261.437	7.222e-07	722.2	1.59558e-10	0.0577599	19.3161
16.3762	4.52381e-08	32.3384	8.93326e-08	89.3326	1.8857e-09	0.682624	15.6936
240.962	6.65642e-07	106.443	2.9404e-07	294.04	3.73169e-07	135.087	105.875
49.0646	1.35538e-07	112.566	3.10955e-07	310.955	1.51496e-09	0.548416	48.5162

## Sheet: Kd - 7.3
Kd (nM)	7.3
Ka (M^-1)	1.36986e+08
Total	Total	MCBC	MCBC	MCBC	Free CORT	Free CORT
ng/mL	M	ng/mL	M	nM	(M)	(ng/mL)	bound
176.864	4.88574e-07	117.798	3.25408e-07	325.408	1.76117e-07	63.7543	113.109
125.263	3.46029e-07	111.989	3.09361e-07	309.361	6.70448e-08	24.2702	100.992
243.392	6.72353e-07	143.829	3.97319e-07	397.319	2.84959e-07	103.155	140.237
181.322	5.00889e-07	84.4807	2.33372e-07	233.372	2.73582e-07	99.0367	82.2851
211.241	5.83538e-07	110.579	3.05466e-07	305.466	2.85683e-07	103.417	107.824
173.932	4.80476e-07	108.456	2.99601e-07	299.601	1.91856e-07	69.4521	104.48
150.101	4.14644e-07	85.5403	2.36299e-07	236.299	1.87213e-07	67.7712	82.33
184.835	5.10595e-07	83.2571	2.29992e-07	229.992	2.8632e-07	103.648	81.1872
190.334	5.25786e-07	103.4	2.85634e-07	285.634	2.48309e-07	89.8878	100.447
187.042	5.16691e-07	83.6461	2.31067e-07	231.067	2.91274e-07	105.441	81.601
144.314	3.98658e-07	58.6112	1.61909e-07	161.909	2.41499e-07	87.4226	56.8915
199.778	5.51872e-07	98.7463	2.7278e-07	272.78	2.85884e-07	103.49	96.2876
204.795	5.65731e-07	89.4919	2.47215e-07	247.215	3.23964e-07	117.275	87.5198
172.016	4.75183e-07	68.4604	1.89117e-07	189.117	2.90698e-07	105.233	66.7833
152.908	4.22397e-07	68.3419	1.8879e-07	188.79	2.39198e-07	86.5898	66.3179
56.3551	1.55677e-07	103.791	2.86716e-07	286.716	7.77764e-09	2.81551	53.5396
159.924	4.41778e-07	96.592	2.66829e-07	266.829	1.85075e-07	66.997	92.9266
119.634	3.30482e-07	91.6456	2.53165e-07	253.165	9.53254e-08	34.5078	85.1266
163.568	4.51846e-07	102.294	2.82581e-07	282.581	1.80263e-07	65.2554	98.313
131.738	3.63916e-07	129.233	3.56998e-07	356.998	5.13513e-08	18.5892	113.148
186.054	5.13961e-07	132.44	3.65857e-07	365.857	1.63721e-07	59.2671	126.787
223.207	6.16594e-07	105.348	2.91016e-07	291.016	3.31843e-07	120.127	103.08
296.551	8.19202e-07	131.625	3.63606e-07	363.606	4.61261e-07	166.976	129.575
252.74	6.98177e-07	113.5	3.13536e-07	313.536	3.90396e-07	141.323	111.417
245.126	6.77143e-07	120.262	3.32217e-07	332.217	3.51682e-07	127.309	117.817
229.393	6.33681e-07	101.65	2.80801e-07	280.801	3.58484e-07	129.771	99.6213
106.142	2.93211e-07	102.17	2.82238e-07	282.238	4.81378e-08	17.4259	88.7165
372.519	1.02906e-06	116.642	3.22215e-07	322.215	7.10123e-07	257.064	115.455
269.939	7.45687e-07	96.2013	2.65749e-07	265.749	4.83887e-07	175.167	94.7715
227.735	6.29101e-07	126.824	3.50343e-07	350.343	2.87436e-07	104.052	123.683
211.887	5.85324e-07	70.1291	1.93727e-07	193.727	3.95111e-07	143.03	68.8569
257.128	7.10299e-07	90.8565	2.50985e-07	250.985	4.63208e-07	167.681	89.4469
160.214	4.42581e-07	64.4968	1.78168e-07	178.168	2.69119e-07	97.4209	62.7935
119.033	3.2882e-07	70.5462	1.94879e-07	194.879	1.43382e-07	51.9044	67.1285
317.268	8.7643e-07	66.1537	1.82745e-07	182.745	6.95583e-07	251.801	65.4666
307.222	8.48679e-07	136.127	3.76041e-07	376.041	4.78291e-07	173.141	134.08
244.585	6.75648e-07	104.435	2.88495e-07	288.495	3.92422e-07	142.057	102.528
209.783	5.7951e-07	146.496	4.04684e-07	404.684	1.89813e-07	68.7122	141.07
168.215	4.64682e-07	98.682	2.72602e-07	272.602	2.01605e-07	72.9811	95.2336
182.89	5.05221e-07	78.3822	2.16526e-07	216.526	2.93942e-07	106.407	76.4828
195.862	5.41054e-07	122.268	3.37756e-07	337.756	2.14419e-07	77.6196	118.242
271.171	7.49091e-07	106.583	2.94429e-07	294.429	4.59268e-07	166.255	104.916
192.415	5.31534e-07	108.197	2.98885e-07	298.885	2.41421e-07	87.3943	105.021
244.041	6.74146e-07	136.02	3.75747e-07	375.747	3.07123e-07	111.179	132.862
209.013	5.77385e-07	129.467	3.57643e-07	357.643	2.30711e-07	83.5173	125.496
209.013	5.77385e-07	129.467	3.57643e-07	357.643	2.30711e-07	83.5173	125.496
197.106	5.44493e-07	76.1536	2.10369e-07	210.369	3.38564e-07	122.56	74.5463
221.339	6.11433e-07	93.704	2.58851e-07	258.851	3.57759e-07	129.509	91.8303
157.398	4.34802e-07	92.2	2.54696e-07	254.696	1.89551e-07	68.6173	88.7809
226.634	6.26061e-07	96.3744	2.66228e-07	266.228	3.65052e-07	132.149	94.485
176.041	4.86301e-07	76.8103	2.12183e-07	212.183	2.79518e-07	101.186	74.8553
190.977	5.27562e-07	112.133	3.09759e-07	309.759	2.27436e-07	82.3318	108.645
304.942	8.4238e-07	112.892	3.11856e-07	311.856	5.34724e-07	193.57	111.371
158.081	4.36688e-07	103.989	2.87262e-07	287.262	1.61825e-07	58.5806	99.5003
161.782	4.46912e-07	124.848	3.44883e-07	344.883	1.21565e-07	44.0066	117.775
146.515	4.04737e-07	120.4	3.32597e-07	332.597	9.57103e-08	34.6471	111.868
187.076	5.16784e-07	101.204	2.79568e-07	279.568	2.45295e-07	88.7969	98.2789
182.51	5.04171e-07	161.829	4.47041e-07	447.041	9.04985e-08	32.7605	149.75
145.679	4.02428e-07	133.737	3.69438e-07	369.438	6.85472e-08	24.8141	120.865
172.047	4.75269e-07	142.742	3.94314e-07	394.314	1.06295e-07	38.4788	133.569
238.608	6.59138e-07	122.6	3.38673e-07	338.673	3.27841e-07	118.679	119.929
153.298	4.23474e-07	93.9178	2.59441e-07	259.441	1.74453e-07	63.1521	90.1456
253.225	6.99517e-07	142.468	3.93558e-07	393.558	3.14876e-07	113.985	139.24
120.009	3.31516e-07	186.345	5.14764e-07	514.764	1.1951e-08	4.32626	115.683
135.264	3.73658e-07	151.026	4.172e-07	417.2	3.26646e-08	11.8246	123.44
100.796	2.78441e-07	41.7179	1.15243e-07	115.243	1.67997e-07	60.8151	39.9806
323.039	8.92374e-07	97.8742	2.70371e-07	270.371	6.25124e-07	226.295	96.7444
139.144	3.84375e-07	113.336	3.13081e-07	313.081	9.38818e-08	33.9852	105.159
152.891	4.2235e-07	170.601	4.71272e-07	471.272	3.41254e-08	12.3534	140.537
54.8338	1.51474e-07	193.19	5.33674e-07	533.674	2.81854e-09	1.02031	53.8135
43.2913	1.19589e-07	211.147	5.83278e-07	583.278	1.84631e-09	0.668364	42.6229
183.543	5.07025e-07	140.717	3.88722e-07	388.722	1.37853e-07	49.9027	133.64
191.493	5.28987e-07	129.913	3.58876e-07	358.876	1.83819e-07	66.5423	124.951
152.803	4.22107e-07	116.256	3.21151e-07	321.151	1.19453e-07	43.2419	109.561
158.309	4.37318e-07	73.9809	2.04367e-07	204.367	2.39008e-07	86.521	71.7883
153.771	4.24782e-07	96.9916	2.67933e-07	267.933	1.68006e-07	60.8182	92.9527
167.92	4.63868e-07	112.953	3.12025e-07	312.025	1.65058e-07	59.7512	108.169
139.616	3.85681e-07	136.154	3.76116e-07	376.116	5.42056e-08	19.6224	119.994
131.13	3.62237e-07	79.8099	2.20469e-07	220.469	1.51879e-07	54.9801	76.1498
192.82	5.32653e-07	78.5676	2.17037e-07	217.037	3.20449e-07	116.003	76.8176
201.326	5.5615e-07	105.987	2.92781e-07	292.781	2.71047e-07	98.119	103.207
202.983	5.60728e-07	113.787	3.14329e-07	314.329	2.55142e-07	92.3615	110.622
236.361	6.52932e-07	112.43	3.10579e-07	310.579	3.48721e-07	126.237	110.124
206.79	5.71242e-07	115.324	3.18573e-07	318.573	2.61326e-07	94.6002	112.19
266.687	7.36705e-07	141.506	3.909e-07	390.9	3.53709e-07	128.043	138.645
153.904	4.25148e-07	116.442	3.21663e-07	321.663	1.21689e-07	44.0515	109.852
152.411	4.21024e-07	123.665	3.41615e-07	341.615	1.02186e-07	36.9912	115.419
226.968	6.26983e-07	139.741	3.86026e-07	386.026	2.51832e-07	91.1631	135.805
210.666	5.81951e-07	118.944	3.28575e-07	328.575	2.62273e-07	94.9429	115.723
68.0679	1.88033e-07	81.6863	2.25653e-07	225.653	2.08654e-08	7.55329	60.5146
133.874	3.69816e-07	146.598	4.04968e-07	404.968	3.4901e-08	12.6341	121.239
35.9518	9.93145e-08	191.288	5.2842e-07	528.42	1.65501e-09	0.599114	35.3527
19.3739	5.3519e-08	261.437	7.222e-07	722.2	5.77464e-10	0.209042	19.1648
16.3762	4.52381e-08	32.3384	8.93326e-08	89.3326	5.77635e-09	2.09104	14.2852
240.962	6.65642e-07	106.443	2.9404e-07	294.04	3.77185e-07	136.541	104.422
49.0646	1.35538e-07	112.566	3.10955e-07	310.955	5.26344e-09	1.90536	47.1592

## Sheet: Effect of Kd
Effect on Free CORT of changing Kd from 2.0 to 7.3
						Free at Kd = 7.3
Sample	Total	MCBC	Free (2.0)	Free (7.3)	Difference	as % of Free at Kd = 2.0
base	19.3739	261.437	0.0577599	0.209042	0.151282	2.61915
stress	43.2913	211.147	0.185719	0.668364	0.482645	2.5988
base	35.9518	191.288	0.166611	0.599114	0.432503	2.59588
stress	54.8338	193.19	0.284861	1.02031	0.735451	2.58179
base	49.0646	112.566	0.548416	1.90536	1.35695	2.47431
stress	120.009	186.345	1.27154	4.32626	3.05472	2.40237
stress	56.3551	103.791	0.832796	2.81551	1.98271	2.38079
base	16.3762	32.3384	0.682624	2.09104	1.40841	2.06323
base	68.0679	81.6863	2.8641	7.55329	4.68919	1.63723
stress	152.891	170.601	4.77037	12.3534	7.58303	1.58961
stress	135.264	151.026	4.63636	11.8246	7.18824	1.55041
base	133.874	146.598	5.19796	12.6341	7.43619	1.4306
stress	131.738	129.233	10.6968	18.5892	7.89241	0.737833
base	139.616	136.154	11.5161	19.6224	8.10637	0.703919
stress	106.142	102.17	10.5395	17.4259	6.88636	0.653384
stress	145.679	133.737	17.3111	24.8141	7.50294	0.433416
stress	125.263	111.989	17.6796	24.2702	6.59064	0.372783
stress	182.51	161.829	25.2005	32.7605	7.56	0.299994
stress	146.515	120.4	29.0432	34.6471	5.60397	0.192953
stress	139.144	113.336	28.606	33.9852	5.37921	0.188045
stress	172.047	142.742	32.4235	38.4788	6.05532	0.186757
base	152.411	123.665	31.5223	36.9912	5.46886	0.173492
stress	119.634	91.6456	30.1387	34.5078	4.36909	0.144966
stress	161.782	124.848	39.1984	44.0066	4.80827	0.122665
base	152.803	116.256	38.6823	43.2419	4.55955	0.117872
base	153.904	116.442	39.5547	44.0515	4.49688	0.113688
base	183.543	140.717	45.0514	49.9027	4.8513	0.107684
stress	186.054	132.44	55.3247	59.2671	3.9424	0.0712594
base	167.92	112.953	56.3988	59.7512	3.35235	0.0594401
stress	209.783	146.496	64.9029	68.7122	3.80927	0.0586919
stress	158.081	103.989	55.4328	58.5806	3.14783	0.0567865
base	191.493	129.913	63.0549	66.5423	3.48745	0.0553082
stress	176.864	117.798	60.4599	63.7543	3.29443	0.0544896
base	131.13	79.8099	52.4076	54.9801	2.57258	0.0490879
base	153.771	96.9916	57.9757	60.8182	2.84258	0.0490305
stress	119.033	70.5462	49.5036	51.9044	2.40082	0.0484979
stress	163.568	102.294	62.4464	65.2554	2.80891	0.0449811
stress	153.298	93.9178	60.4907	63.1521	2.66136	0.0439962
stress	173.932	108.456	66.6423	69.4521	2.8098	0.0421625
stress	159.924	96.592	64.4054	66.997	2.59161	0.040239
stress	195.862	122.268	74.7666	77.6196	2.85299	0.0381586
stress	157.398	92.2	66.1957	68.6173	2.42163	0.036583
stress	209.013	129.467	80.6977	83.5173	2.81964	0.0349408
stress	209.013	129.467	80.6977	83.5173	2.81964	0.0349408
stress	150.101	85.5403	65.4962	67.7712	2.27506	0.0347357
stress	168.215	98.682	70.5354	72.9811	2.44573	0.0346739
base	226.968	139.741	88.3621	91.1631	2.80098	0.0316989
stress	190.977	112.133	79.8522	82.3318	2.47964	0.0310529
stress	192.415	108.197	85.1311	87.3943	2.26319	0.0265847
stress	243.392	143.829	100.59	103.155	2.56473	0.0254968
base	202.983	113.787	90.1034	92.3615	2.25805	0.0250606
base	210.666	118.944	92.6443	94.9429	2.29867	0.0248118
base	206.79	115.324	92.3632	94.6002	2.237	0.0242197
stress	187.076	101.204	86.7101	88.7969	2.08677	0.024066
stress	190.334	103.4	87.7806	89.8878	2.10717	0.024005
stress	227.735	126.824	101.806	104.052	2.24563	0.0220579
stress	100.796	41.7179	59.5787	60.8151	1.23641	0.0207526
stress	244.041	136.02	108.919	111.179	2.25982	0.0207478
stress	253.225	142.468	111.675	113.985	2.31041	0.0206887
base	201.326	105.987	96.1316	98.119	1.98738	0.0206736
stress	211.241	110.579	101.445	103.417	1.97161	0.0194352
base	158.309	73.9809	84.9535	86.521	1.56746	0.0184508
stress	199.778	98.7463	101.729	103.49	1.76088	0.0173096
stress	152.908	68.3419	85.1421	86.5898	1.44769	0.0170032
stress	238.608	122.6	116.764	118.679	1.91495	0.0164002
base	266.687	141.506	125.99	128.043	2.05289	0.0162941
stress	181.322	84.4807	97.464	99.0367	1.57269	0.0161361
stress	184.835	83.2571	102.164	103.648	1.48408	0.0145264
stress	144.314	58.6112	86.1911	87.4226	1.23148	0.0142878
stress	187.042	83.6461	103.974	105.441	1.46669	0.0141063
stress	176.041	76.8103	99.7839	101.186	1.40165	0.0140469
stress	245.126	120.262	125.553	127.309	1.75605	0.0139866
stress	223.207	105.348	118.499	120.127	1.62786	0.0137373
base	236.361	112.43	124.581	126.237	1.65569	0.0132901
stress	182.89	78.3822	105.044	106.407	1.3629	0.0129745
stress	160.214	64.4968	96.1994	97.4209	1.22153	0.0126979
stress	204.795	89.4919	115.859	117.275	1.41636	0.0122249
stress	172.016	68.4604	104.029	105.233	1.20389	0.0115727
stress	229.393	101.65	128.313	129.771	1.4583	0.0113652
base	192.82	78.5676	114.745	116.003	1.25732	0.0109575
base	240.962	106.443	135.087	136.541	1.45353	0.0107599
stress	252.74	113.5	139.825	141.323	1.49871	0.0107185
stress	221.339	93.704	128.161	129.509	1.34741	0.0105134
stress	226.634	96.3744	130.79	132.149	1.35888	0.0103897
stress	244.585	104.435	140.684	142.057	1.37257	0.00975638
stress	197.106	76.1536	121.404	122.56	1.15589	0.009521
stress	296.551	131.625	165.499	166.976	1.47736	0.00892672
stress	307.222	136.127	171.667	173.141	1.47472	0.00859063
stress	271.171	106.583	165.053	166.255	1.20214	0.00728334
stress	211.887	70.1291	142.114	143.03	0.916724	0.00645064
stress	257.128	90.8565	166.665	167.681	1.01667	0.00610011
stress	269.939	96.2013	174.136	175.167	1.03142	0.00592308
stress	304.942	112.892	192.473	193.57	1.09737	0.00570144
stress	323.039	97.8742	225.479	226.295	0.816487	0.00362113
stress	372.519	116.642	256.206	257.064	0.858183	0.00334958
stress	317.268	66.1537	251.304	251.801	0.497019	0.00197776
	mean		80.8658	83.6005	2.7347	0.33452
	min		0.0577599	0.209042	0.151282
	max		256.206	257.064	8.10637
